# Supplementary material for: Induced Electron Traps via the PCBM in P(VDF-HFP) Composites to Enhance Dielectric and Energy Storage Performance
Source: Polymers (Basel). 2024 Oct 29;16(21):3030. doi: 10.3390/polym16213030 (PMC11548652; doi:10.3390/polym16213030)
Supplement: Supplementary file 1 [file polymers-16-03030-s001.zip]

Archive with 1 entries (1 files):
- polymers-3267707-supplementary.pdf
